# Supplementary material for: Analysis of Plant–Fungus Interactions in Calocybe gambosa Fairy Rings
Source: Plants (Basel). 2025 Sep 17;14(18):2884. doi: 10.3390/plants14182884 (PMC12473715; doi:10.3390/plants14182884)
Supplement: Supplementary file 1 [file plants-14-02884-s001.zip]

Archive with 1 entries (1 files):
- plants-3837547-supplementary.pdf
